# Supplementary material for: Genome Size, Chromosome Number and Morphological Data Reveal Unexpected Infraspecific Variability in Festuca (Poaceae)
Source: Genes (Basel). 2021 Jun 11;12(6):906. doi: 10.3390/genes12060906 (PMC8230830; doi:10.3390/genes12060906)
Supplement: Supplementary file 1 [file genes-12-00906-s001.zip]

Archive with 1 entries (1 files):
- genes-1238813-supplementary.pdf
